# Supplementary material for: Student feedback about the use of literature excerpts in Sparshanam, a Medical Humanities module
Source: F1000Res. 2012 Nov 15;1:49. [Version 1] doi: 10.12688/f1000research.1-49.v1 (PMC3752629; doi:10.12688/f1000research.1-49.v1)
Supplement: Student feedback questionnaire — about the use of literature excerpts in Sparshanam, the KIST Medical College (Nepal) medical humanities module [file f1000research-1-225-s0001.tgz]

Archive with 1 entries (1 files):
- Student_feedback_about_the_use_of_literature_excerpts_in_Sparshanam.pdf
