# Supplementary material for: Student feedback about the use of literature excerpts in Sparshanam, a Medical Humanities module
Source: F1000Res. 2012 Nov 15;1:49. [Version 1] doi: 10.12688/f1000research.1-49.v1 (PMC3752629; doi:10.12688/f1000research.1-49.v1)
Supplement: Characteristics of students participating in the medical humanities module at KIST Medical College (Nepal) and their feedback scores on the use of literature excerpts within the module. — Gender: 1 = male, 2 = female Financing: 1 = scholarship, 2 = self-financing Medium of instruction at school (medium): 1 = English, 2 = vernacular Place where their family is residing (residence): 1 = urban, 2 = rural Occupation of father (occufath): 1 = health science related, 2 = others Occupation of mother (occumoth): 1= health science related, 2 = others, 3 = housewife Enjoyment score (enjoy): score out of 5 Effectiveness score: score out of 5 The value 0 has been given where the scores were not available. [file f1000research-1-225-s0000.tgz]

Archive with 1 entries (1 files):
- Feedback_Lit_excerpts.sav
